# Supplementary material for: Gut Microbiota in Systemic Lupus Erythematosus and Correlation With Diet and Clinical Manifestations
Source: Front Med (Lausanne). 2022 Jun 30;9:915179. doi: 10.3389/fmed.2022.915179 (PMC9279557; doi:10.3389/fmed.2022.915179)
Supplement: Supplementary Data S1 — The spearman correlation analysis of sex with other variables for SLE and HCs was list in the datasheet. [file Table_1.XLSX]

## Sheet: spearman analysis
The correlation analysis of sex with other variables for SLE and HCs
index	r	p	q
Faecalibacterium	0.208659	0.208687	1
Bacteroides	-0.144834	0.385625	1
Faecalibacterium_2	0.169382	0.309329	1
Enterobacteriaceae	-0.240585	0.145672	1
Lactobacillus	-0.365767	0.0239264	1
Lachnospiraceae	0.267574	0.104353	1
Enterococcus	-0.32158	0.0489785	1
Blautia	0.277394	0.0917732	1
Enterobacteriaceae_2	-0.0662799	0.692575	1
Dialister	0.051551	0.758561	1
Bifidobacterium	0.0171837	0.918442	1
Romboutsia	0.292122	0.0751324	1
Ruminococcus	0.32649	0.0454371	1
Prevotella	-0.0810087	0.628751	1
Bacteroides_2	-0.090828	0.587598	1
Clostridiales	0.395224	0.0140551	1
Bacteroides_3	-0.0245494	0.883685	1
Bacteroides_4	0.159563	0.338617	1
Bacteroides_5	-0.090828	0.587598	1
Fusicatenibacter	-0.0466414	0.780964	1
Bacteroides_6	-0.100647	0.547683	1
Streptococcus	-0.478688	0.00236442	0.413714
Anaerostipes	0.0662799	0.692575	1
Lachnospiracea_incertae_sedis	0.0662799	0.692575	1
Ruminococcaceae	0.100647	0.547683	1
Blautia_2	0.0466414	0.780964	1
Ruminococcus2	0.223388	0.177606	1
Dorea	0.169382	0.309329	1
Dialister_2	0.223388	0.177606	1
Roseburia	0.292122	0.0751324	1
Bacteroides_7	0.218478	0.187575	1
Gemmiger	0.0810087	0.628751	1
Bacteroides_8	-0.243026	0.141504	1
Parabacteroides	0.301942	0.0654194	1
Clostridium_sensu_stricto	0.179201	0.281698	1
Streptococcus_2	-0.346128	0.0332796	1
Lachnospiraceae_2	0.149743	0.369549	1
Intestinibacter	0.0662799	0.692575	1
Veillonella	-0.306851	0.0609497	1
Megasphaera	-0.0662799	0.692575	1
Lachnospiracea_incertae_sedis_2	-0.287213	0.0803941	1
Clostridium_XVIII	0.051551	0.758561	1
Succinivibrio	0.0495455	0.76769	1
Megamonas	0.0466516	0.780917	1
Clostridium_XlVa	0.483703	0.00209338	0.413714
Clostridium_XlVa_2	-0.0368222	0.826277	1
Lachnospiraceae_3	0.257755	0.118203	1
Clostridiales_2	0.0662944	0.692511	1
Lachnospiraceae_4	0.0171837	0.918442	1
Parasutterella	-0.174292	0.295307	1
BMI	0.326579	0.0453747	1
Age	0.0147474	0.929974	1
Total_income	-0.301762	0.209271	1
Food_consumpion cost	0.196426	0.42026	1
Total_intake	0.660597	6.37891e-06	0.00334845
Protein	0.0662799	0.692575	1
Fat	0.0122741	0.941697	1
Carbonhydrate	0.149743	0.369549	1
Dietary fiber	-0.0662799	0.692575	1
Cholestrol	0.0368222	0.826277	1
Vitamin A	0.0711895	0.67104	1
Vitamin B1	0.100647	0.547683	1
Vitamin B2	0.0662799	0.692575	1
Vitamin C	0.100647	0.547683	1
Vitamin E	0.0368222	0.826277	1
Calcium	0.0760991	0.64976	1
Iron	0.0711895	0.67104	1
Zinc	0.125195	0.4539	1
Manganese	0.179201	0.281698	1
PUFA	0.144834	0.385625	1
SLEDAI	0.218547	0.368713	1
Disease course	-0.238149	0.32619	1
Disease flare	-0.201008	0.40928	1
Immunosuppressive therapy	-0.396749	0.013656	1
ANA	0.163535	0.503518	1
Anti-dsDNA antybody	-0.301232	0.210111	1
Anti-RNP antibody	0.223607	0.357449	1
Anti-SCL-70 antibody	-0.0555556	0.821283	1
Anti-SSB antibody	-0.121716	0.619625	1
Anit-Sm antibody	0.346944	0.145591	1
Anti-SSA antibody	-0.223607	0.357449	1
Acl-IgG	-0.387468	0.101205	1
Acl-IgM	-0.344265	0.148936	1
Anti-beta 2 glycoprotein 1 antibody-IgG	-0.129099	0.598373	1
Anti-beta 2 glycoprotein 1 antibody-IgM	-0.107772	0.660547	1
Lupus anticoagulant	0.215639	0.375276	1
Complentment 3	0.387298	0.101368	1
Complement 4	0.402408	0.087626	1
PAP	0.0432806	0.860349	1
LN	0.248452	0.305056	1
PLT_decrease	-0.180021	0.460832	1
WBC_decrease	-0.180021	0.460832	1
Antiphospholipid syndrome	-0.102062	0.677582	1
Rash	0.346944	0.145591	1
Alopecia	0.544331	0.015973	1
Oral_ulcer	-0.0808452	0.742147	1
Arthritis	-0.140859	0.565165	1
serositis	-0.0808452	0.742147	1
Raynaud's	-0.0555556	0.821283	1
NPSLE	-0.0808452	0.742147	1
